# Supplementary material for: Safety and Efficacy of Citrate Anticoagulation in Therapeutic Plasma Exchange: A Clinical Study
Source: Clin Pract. 2025 Sep 23;15(10):172. doi: 10.3390/clinpract15100172 (PMC12563097; doi:10.3390/clinpract15100172)
Supplement: Supplementary file 1 [file clinpract-15-00172-s001.zip]

Archive with 1 entries (1 files):
- clinpract-3837867-supplementary.pdf
